# Supplementary material for: LINE-1 retrotransposon expression in cancerous, epithelial and neuronal cells revealed by 5′ single-cell RNA-Seq
Source: Nucleic Acids Res. 2023 Feb 6;51(5):2033–45. doi: 10.1093/nar/gkad049 (PMC10018344; doi:10.1093/nar/gkad049)
Supplement: gkad049_Supplemental_Files [file gkad049_supplemental_files.zip]

Archive with 3 entries (3 files):
- scLINE1_supplemental_figures.pdf
- scLINE1_tableS1.xlsx
- scLINE1_tableS1_caption.pdf
