# Supplementary material for: LINE-1 retrotransposon expression in cancerous, epithelial and neuronal cells revealed by 5′ single-cell RNA-Seq
Source: Nucleic Acids Res. 2023 Feb 6;51(5):2033–45. doi: 10.1093/nar/gkad049 (PMC10018344; doi:10.1093/nar/gkad049)
Supplement: gkad049_Supplemental_Files [file gkad049_supplemental_files.zip › scLINE1_tableS1.xlsx]

## Sheet: Sheet1
organism	tissue /cell line	disease	age	# of cells (after filtering)	Mean UMIs/cell	Read lengths	Accession
Human	Lung	Lung cancer		6386	8995.02	150/150	https://www.10xgenomics.com/resources/datasets/nsclc-tumor-1-standard-5-0-0
Human	HeLa	Cervical cancer		9152	11787.2	26/90	PRJNA781454
Human	HeLa + L1RP	Cervical cancer		11544	9019.52	26/90	PRJNA781454
Human	MCF-7	Breast cancer		8265	16981.6	100/100	PRJNA781454
Human	HCT116	Colon cancer		8762	24057.8	100/100	PRJNA781454
Human	Bladder	Normal	31 years	7923	2517.11	150/150	SRR13075718
Human	Blood	Normal	31 years	1419	3967.52	150/150	SRR13075719
Human	Common bile duct	Normal	31 years	2488	6491.35	150/150	SRR13075720
Human	Esophagus	Normal	31 years	9440	3925.92	150/150	SRR13075721
Human	Heart	Normal	31 years	9250	2298.3	150/150	SRR13075722
Human	Liver	Normal	31 years	2940	3457.06	150/150	SRR13075723
Human	Lymph node	Normal	31 years	8324	2149.39	150/150	SRR13075724
Human	Marrow	Normal	31 years	3353	3061.19	150/150	SRR13075725
Human	Muscle	Normal	31 years	7152	1977.25	150/150	SRR13075726
Human	Rectum	Normal	31 years	5833	4041.84	150/150	SRR13075727
Human	Skin	Normal	31 years	8253	4826.43	150/150	SRR13075728
Human	Small intestine	Normal	31 years	3450	3381.11	150/150	SRR13075729
Human	Spleen	Normal	31 years	4360	3831.82	150/150	SRR13075730
Human	Stomach	Normal	31 years	5500	3961.99	150/150	SRR13075731
Human	Trachea	Normal	31 years	7689	5094.27	150/150	SRR13075732
Human	Skin	Basal cell carcinoma	<40	3988	5976.9	100/100	SRR16973963
Human	Skin	Adjacent normal	<40	2053	8739.43	100/100	SRR16973964
Human	Skin	Basal cell carcinoma	>80	7473	7897.65	100/100	SRR16973961
Human	Skin	Adjacent normal	>80	4723	8932.39	100/100	SRR16973962
Human	Skin	Squamous cell carcinoma	<40	828	7680.17	100/100	SRR16973967
Human	Skin	Adjacent normal	<40	1590	7654.26	100/100	SRR16973968
Human	Skin	Squamous cell carcinoma	>80	12273	9709.31	100/100	SRR16973965
Human	Skin	Adjacent normal	>80	6747	7740.75	100/100	SRR16973966
Mouse	Hippocampus	None	24 months	5207	3139.3	150/150	SRR13041561
Mouse	Hippocampus	None	24 months	7735	2217.23	150/150	SRR13041562
Mouse	Hippocampus	None	4 months	4010	4116.75	150/150	SRR13041563
Mouse	Hippocampus	None	4 months	3630	4444.54	150/150	SRR13041564
